# Supplementary material for: Low-dose AAV-CRISPR-mediated liver-specific knock-in restored hemostasis in neonatal hemophilia B mice with subtle antibody response
Source: Nat Commun. 2022 Nov 25;13:7275. doi: 10.1038/s41467-022-34898-y (PMC9700734; doi:10.1038/s41467-022-34898-y)
Supplement: Supplementary file 3 — Source Data [file 41467_2022_34898_MOESM3_ESM.xlsx]

## Sheet: Fig 1b_hFIX protein levels
plasma hFIX level (ng/ml)
plasma hFIX (ng/ml)	un-injected F9 mice	donor control 2 wks	AAV-KI (hF9)
			2 wpi	4 wpi	8 wpi	12 wpi	16 wpi	20 wpi	24 wpi	28 wpi	32 wpi	36 wpi	40 wpi	44 wpi	48 wpi
	3.92163	6.34615	543.155	704.423	1427.16	1164.38	1164.38	1088.5	681.497	1787.93	1231.78	969.831	1514.82	1280.98	1665.34
	3.45141	70.7692	637.798	1080.38	1256.29	1205.76	1082.33	1578.24	1262.36	1910.44	1575	1298.8	2078.86	1351.2	1575.49
	6.34615	42.9197	397.024	758.993	932.978	1062.36	1134.42	1090.84	1089.34	1329.85	846.186	961.287	925.112	1260.72	1096.45
	5.68229	11.7294	545.238	780.576	978.808	1126.49	730.594	679.221	1068.15	750.728	960.593	932.805	1052	1360.65	886.979
	16.1852	5.68229	486.31	750	1053.92	1115.03	870.455	1525.4	952.076	797.521	1244.62	1176.69	932.805	1063.82	1130.39
	7.12 ± 4.66	27.49 ± 25.62	521.9 ± 79.11	814.88 ± 135.06	1129.83 ± 185.32	1134.8 ± 48.21	996.44 ± 168.03	1192.44 ± 329.92	1010.68 ± 192.16	1315.29 ± 482.62	1171.64 ± 253.81	1067.88 ± 144.49	1300.72 ± 444.89	1263.47 ± 107.07	1270.93 ± 298.64

## Sheet: Fig 1d_aPTT
	aPTT (s)
aPTT (s)	WT	un-injected F9 mice	donor control 2 wks	AAV-KI (hF9)
				2 weeks	4 weeks	8 weeks	12 weeks	16 weeks	20 weeks	24 weeks	28 weeks	32 weeks	36 weeks	40 weeks	44 weeks	48 weeks
	44.6	84.58	120	52.29	45.9	44.6	48.9	44.7	45.8	45.1	46.7	47.7	41.3	47.1	44.3	43.1
	48.2	89.6	119.2	54.8	45.1	46.8	44.4	44.2	44.8	46.5	43.8	41	39.6	40.4	44.2	43.9
	47.6	93.4	71.4	47	46.2	47.1	44.8	47.3	42.7	49.4	40.3	45.1	45	46.4	46.5	44
	47.3	63.9	86.7	47.6	43.2	40.4	48.7	47.8	42.7	50.1	37.1	49.2	47.3	44.1	47	47.1
	50.6	76.3	88.9	54.2	49.1	44.9	47.8	46.6	45.4	43.3	49	42.8	46.5	45.4	47.1	46.9
	37.3	102
	43.3	101.9
	38	62.6
	43.9	83.3
	44.67 ± 4.07	84.58 ± 13.04	97.24 ± 19.22	51.91 ± 3.36	45.9 ± 1.92	44.82 ± 2.34	47.08 ± 1.90	46.48 ± 1.45	45.05 ± 2.04	47.57 ± 2.43	43.38 ± 4.28	45.16 ± 3.02	43.94 ± 2.99	44.68 ± 2.37	45.82 ± 1.29	45 ± 1.66

## Sheet: Fig 1g_plasma hFIX
plasma hFIX level (ng/ml)
	plasma hFIX level (ng/ml)_AAV-KI (hF9)	0 day	1 week	2 weeks	3 weeks	4 weeks	8 weeks
		703.154	1041.16	1095.51	1119.66	1196.14	1084.21
		1152.26	1441.19	1307.85	1207.21	1087.96	1289.63
		936.063	1247.47	1153.88	1276.15	1023.55	1536.55
		930.49 ± 183.39	1243.27 ± 163.34	1185.74 ± 89.57	1201.01 ± 64.04	1102.55 ± 71.21	1303.46 ± 184.93
		930.49 ± 183.39	1243.27 ± 163.34	1185.74 ± 89.57	1201.01 ± 64.04	1102.55 ± 71.21	1303.46 ± 184.93
	plasma hFIX level (ng/ml)ssAAV (LP1-hF9)	0 day	1 week	2 weeks	3 weeks	4 weeks	8 weeks
		1909.57	1022.61	313.114	321.165	251.725	370.753
		1845.14	843.474	293.993	376.516	499.293	351.825
		1767.93	1066.89	599.931	500.3	529.485	631.228
		1802.19	1664.68	615.027	689.498	722.709	669.984
		1840.88 ± 57.9	977.66 ± 96.59	402.35 ± 139.93	399.33 ± 74.89	426.83 ± 124.43	451.27 ± 127.49
		1840.88 ± 57.9	977.66 ± 96.59	402.35 ± 139.93	399.33 ± 74.89	426.83 ± 124.43	451.27 ± 127.49
	plasma hFIX level (ng/ml)scAAV (LP1-hF9)	0 day	1 week	2 weeks	3 weeks	4 weeks	8 weeks
		8147.83	2649.92	2009.86	1927.34	1353.71	973.073
		8156.93	3420.8	2864.28	2609.66	2506.01	2252.92
		8420.92	3231.6	2520.09	2468.77	2511.04	1823.07
		8531.92	3246.7	2870.31	2884.4	2626.77	1962.25
		8241.89 ± 126.64	3100.77 ± 328.03	2464.74 ± 351.00	2335.26 ± 294.12	2123.58 ± 544.39	1683.02 ± 531.8
		8241.89 ± 126.64	3100.77 ± 328.03	2464.74 ± 351	2335.26 ± 294.12	2123.58 ± 544.39	1683.02 ± 531.8

## Sheet: Fig 1g_aPTT
aPTT (s)
	AAV-KI (hF9)	0 day	1 week	2 weeks	3 weeks	4 weeks	8 weeks
		50.6	44	40.3	46.6	43.5	40.8
		43.6	39.3	44.4	38.8	39.4	42.7
		51.1	46	46.1	44.1	44.9	47.3
		48.43 ± 3.42	43.1 ± 2.81	43.6 ± 2.43	43.17 ± 3.25	42.6 ± 2.33	43.6 ± 2.73
		48.43 ± 3.42	43.1 ± 2.81	43.6 ± 2.43	43.17 ± 3.25	42.6 ± 2.33	43.6 ± 2.73
	ssAAV (LP1-hF9)	0 day	1 week	2 weeks	3 weeks	4 weeks	8 weeks
		38.7	41.6	44.3	54.9	50.5	52.7
		40.5	46.5	50.9	52.8	49.6	59.6
		42	45.9	49.1	49.5	55.3	47.5
		42	42.1	43.6	48.6	47.6	49.6
		40.4 ± 1.35	44.67 ± 2.18	48.1 ± 2.79	52.4 ± 2.22	51.8 ± 2.5	53.27 ± 4.96
		40.4 ± 1.35	44.67 ± 2.18	48.1 ± 2.79	52.4 ± 2.22	51.8 ± 2.5	53.27 ± 4.96
	scAAV (LP1-hF9)	0 day	1 week	2 weeks	3 weeks	4 weeks	8 weeks
		33.5	42.6	41.4	42.4	43.3	45.7
		33.1	37.5	40.8	45.4	42.6	42.7
		33.3	40.2	42.4	41.5	42	49.6
		32.3	40.1	40.3	41.9		44.1
		33.3 ± 0.16	40.1 ± 2.08	41.53 ± 0.66	43.1 ± 1.67	42.63 ± 0.53	46 ± 2.82
		33.3 ± 0.16	40.1 ± 2.08	41.53 ± 0.66	43.1 ± 1.67	42.63 ± 0.53	46 ± 2.82

## Sheet: Fig 2a
Group	Samples	hF9 counts (FPKM)
Uninj	un-1.L	4.12	2.13 ± 1.99
	un-1.R	0.14
Ctrl_2w	Ctrl-1.L	65.8	74.54 ± 17.00
	Ctrl-1.R	98.58
	Ctrl-2.L	80.75
	Ctrl-2.R	53.01
KI_2w	KI-10.L	5328.73	7213.54 ± 2458.88
	KI-10.R	5582.55
	KI-9.L	11399.5
	KI-9.R	6543.33
Ctrl_12w	Ctrl-3.L	177.08	110.45 ± 46.42
	Ctrl-3.R	110.99
	Ctrl-F4.L	107.91
	Ctrl-F4.R	45.84
KI_12w	KI-1.L	11375.2	12333.85 ± 1081.86
	KI-1.R	13798.4
	KI-2.L	11217.8
	KI-2.R	12944

## Sheet: Fig 2c_hF9-mAlb ratio (FPKM)
Group	Samples	hF9/mAlb ratio (FPKM)
Uninj	un-1.L	0
	un-1.R	0
Ctrl_2w	Ctrl-1.L	0.000126273
	Ctrl-1.R	0.000188948
	Ctrl-2.L	0.000154042
	Ctrl-2.R	0.00010124
KI_2w	KI-10.L	0.0107697
	KI-10.R	0.0112223
	KI-9.L	0.0236838
	KI-9.R	0.0132204
Ctrl_12w	Ctrl-3.L	0.000338687
	Ctrl-3.R	0.000211889
	Ctrl-F4.L	0.000205566
	Ctrl-F4.R	8.75092e-05
KI_12w	KI-1.L	0.0240208
	KI-1.R	0.0291501
	KI-2.L	0.0231971
	KI-2.R	0.0270122

## Sheet: Fig 2d, Lower_precise ligaiton
Group	Samples	Indel at junction sites (1910)	precise ligation	Reads number	Junctions with Indels	Junction with precise ligation
10L	KI-10.L	61	124	185	0.32973	0.67027
	KI-10.R	36	108	144	0.25	0.75
	KI-9.L	69	159	228	0.302632	0.697368
	KI-9.R	74	85	159	0.465409	0.534591
KI_12w	KI-1.L	47	140	187	0.251337	0.748663
	KI-1.R	65	106	171	0.380117	0.619883
	KI-2.L	133	218	351	0.378917	0.621083
	KI-2.R	85	196	281	0.302491	0.697509

## Sheet: Fig 2e_Targeted insertions
Group	Samples	Alb-ires-F9 (forward insertion)	Alb-pA-F9-ires (reverse insertion)	Alb-ITR (AAV integration)
Uninj	un-1.L	0	0	0
	un-1.R	0	0	0
Ctrl_2w	Ctrl-1.L	0	0	0
	Ctrl-1.R	0	0	0
	Ctrl-2.L	0	0	0
	Ctrl-2.R	0	0	0
KI_2w	KI-10.L	0.0124261	0.013568	0.00255239
	KI-10.R	0.0109857	0.0119774	0.00251755
	KI-9.L	0.00954534	0.0149041	0.00590304
	KI-9.R	0.00862958	0.0159566	0.00412483
Ctrl_12w	Ctrl-3.L	0	0	0
	Ctrl-3.R	0	0	0
	Ctrl-F4.L	0	0	0
	Ctrl-F4.R	0	0	0
KI_12w	KI-1.L	0.032197	0.0392562	0.00826446
	KI-1.R	0.0322034	0.0532957	0.00734463
	KI-2.L	0.0317188	0.0562082	0.00795229
	KI-2.R	0.0341019	0.061165	0.00509709

## Sheet: Fig 2f_type & rates of editings
Group	Samples	Indels in mAlb	Knock-in	AAV Integration	Unmodified
Uninj	un-1.L	0.00246288	0	0	0.997537
	un-1.R	0.00273652	0	0	0.997263
Ctrl_2w	Ctrl-1.L	0.00333305	0	0	0.996667
	Ctrl-1.R	0.00321411	0	0	0.996786
	Ctrl-2.L	0.00256736	0	0	0.997433
	Ctrl-2.R	0.00283616	0	0	0.997164
KI_2w	KI-10.L	0.116738	0.0259941	0.00255239	0.854715
	KI-10.R	0.130378	0.0229631	0.00251755	0.844141
	KI-9.L	0.191074	0.0244495	0.00590304	0.778573
	KI-9.R	0.1581	0.0245862	0.00412483	0.813189
Ctrl_12w	Ctrl-3.L	0.0100399	0	0	0.98996
	Ctrl-3.R	0.0111653	0	0	0.988835
	Ctrl-F4.L	0.0119956	0	0	0.988004
	Ctrl-F4.R	0.00874971	0	0	0.99125
KI_12w	KI-1.L	0.432851	0.0714532	0.00826446	0.487431
	KI-1.R	0.428814	0.0854991	0.00734463	0.478343
	KI-2.L	0.420568	0.087927	0.00795229	0.483553
	KI-2.R	0.409709	0.095267	0.00509709	0.489927

## Sheet: Fig 2g_Mismatch distribution
		1845	1846	1847	1848	1849	1850	1851	1852	1853	1854	1855	1856	1857	1858	1859	1860	1861	1862	1863	1864	1865	1866	1867	1868	1869	1870	1871	1872	1873	1874	1875	1876	1877	1878	1879	1880	1881	1882	1883	1884	1885	1886	1887	1888	1889	1890	1891	1892
		-65	-64	-63	-62	-61	-60	-59	-58	-57	-56	-55	-54	-53	-52	-51	-50	-49	-48	-47	-46	-45	-44	-43	-42	-41	-40	-39	-38	-37	-36	-35	-34	-33	-32	-31	-30	-29	-28	-27	-26	-25	-24	-23	-22	-21	-20	-19	-18
un 1L	WT-2-WT1L_BKDL190817084-1a-1	0	6.69087e-05	6.60818e-05	8.29242e-05	0	5.03516e-05	0	0	3.37804e-05	3.38478e-05	3.38983e-05	0.00027222	5.12146e-05	3.41904e-05	1.71721e-05	1.72804e-05	8.65232e-05	0	0	0	1.74508e-05	1.74143e-05	3.48736e-05	3.49993e-05	3.51191e-05	3.51753e-05	3.51871e-05	7.05903e-05	0	0	0.000555446	7.16422e-05	3.58397e-05	3.59131e-05	3.60347e-05	7.23157e-05	1.81627e-05	0	0	1.87906e-05	0	0	0	0	0	0.00142833	0.00188565	0.00128474
un 1R	WT-6-WT1R_BKDL190817083-1a-1	0	6.69087e-05	6.60818e-05	8.29242e-05	0	5.03516e-05	0	0	3.37804e-05	3.38478e-05	3.38983e-05	0.00027222	5.12146e-05	3.41904e-05	1.71721e-05	1.72804e-05	8.65232e-05	0	0	0	1.74508e-05	1.74143e-05	3.48736e-05	3.49993e-05	3.51191e-05	3.51753e-05	3.51871e-05	7.05903e-05	0	0	0.000555446	7.16422e-05	3.58397e-05	3.59131e-05	3.60347e-05	7.23157e-05	1.81627e-05	0	0	1.87906e-05	0	0	0	0	0	0.00178898	0.00205323	0.00121801
Ctl_2wL	WYF-Con1L_BKDL190809150-1a-11-AK4544	2.54059e-05	0.000126341	7.50009e-05	6.27313e-05	5.06432e-05	5.07582e-05	5.07273e-05	5.06598e-05	7.65775e-05	5.12033e-05	6.41338e-05	0.000477407	5.18222e-05	5.18571e-05	5.20373e-05	6.54519e-05	5.24411e-05	5.24453e-05	5.25176e-05	5.26205e-05	6.61743e-05	6.61087e-05	2.64806e-05	2.65484e-05	3.99691e-05	4.01091e-05	4.01488e-05	4.02636e-05	5.37028e-05	4.08347e-05	0.000396451	6.84032e-05	5.47645e-05	5.49043e-05	5.51618e-05	5.53587e-05	2.784e-05	5.58862e-05	2.82322e-05	2.90044e-05	2.91788e-05	2.88746e-05	2.88405e-05	2.90499e-05	2.92355e-05	0.00211509	0.00208034	0.00177706
Ctl_2wR	WYF-Con1R_BKDL190809150-1a-12-AK4544	0	3.2867e-05	0	0	1.09923e-05	9.78963e-05	6.58747e-05	1.10531e-05	2.21491e-05	1.10908e-05	1.11468e-05	0.000346682	1.11908e-05	1.12242e-05	1.12844e-05	1.12984e-05	1.1302e-05	1.13126e-05	2.26734e-05	1.13948e-05	1.13814e-05	1.14045e-05	1.14365e-05	2.29669e-05	3.45606e-05	1.15288e-05	6.93818e-05	5.78597e-05	1.17316e-05	1.15721e-05	0.000506902	2.35685e-05	1.17849e-05	1.18127e-05	1.18616e-05	5.95103e-05	0.000119636	6.00211e-05	6.06583e-05	9.96066e-05	6.2608e-05	6.18544e-05	6.172e-05	4.92665e-05	1.24106e-05	0.00143515	0.00194024	0.00200758
Ctl_2wL	WYF-Con2L_BKDL190809150-1a-9-AK4544	0	0	2.63144e-05	5.27739e-05	1.33035e-05	4.0008e-05	0	7.97947e-05	4.01789e-05	0	0.000416739	0	0	0	0	0	0	0	0	0	0	0	0	0	1.39377e-05	0	0	0	0	0	0.000299983	2.85784e-05	2.85776e-05	2.86357e-05	2.87637e-05	2.88592e-05	1.45071e-05	4.36554e-05	0	6.02074e-05	0	0	0	0	0	0.00171125	0.00191597	0.00108942
Ctl_2wR	WYF-Con2R_BKDL190809150-1a-10-AK4544	0	3.51952e-05	4.63542e-05	3.48906e-05	9.37207e-05	1.17347e-05	1.17239e-05	1.16944e-05	2.35366e-05	1.17948e-05	1.18121e-05	0.000380296	1.19202e-05	1.19258e-05	3.5886e-05	1.20359e-05	3.61651e-05	1.20568e-05	1.20735e-05	1.21035e-05	7.30016e-05	4.85856e-05	1.21622e-05	3.65845e-05	3.6713e-05	3.68446e-05	3.68537e-05	3.69481e-05	3.69581e-05	3.7428e-05	0.000726717	3.75799e-05	1.25304e-05	1.25622e-05	1.26056e-05	1.26504e-05	1.27197e-05	1.27528e-05	3.86259e-05	1.31742e-05	1.32354e-05	1.30557e-05	1.30098e-05	1.29601e-05	1.30535e-05	0.00171833	0.00226268	0.00163597
KI-2wL	WYF-10L_BKDL190809150-1a-7-AK4544	0	0	0	0.000145298	0.0040892	0.00400872	0.00387746	0.00399658	0.00409042	0.00403822	0.00404608	0.00422282	0.00407693	0.00407985	0.00415651	0.00411768	0.00412274	0.00412287	0.00412793	0.00413484	0.00415873	0.00418291	0.00418901	0.00420048	0.00421685	0.00422982	0.0042362	0.00424506	0.00420478	0.00420573	0.00504868	0.00435951	0.00435951	0.0043239	0.00433483	0.00435256	0.00436595	0.00434797	0.00435882	0.00439715	0.00460165	0.00452332	0.00452086	0.00451498	0.00468933	0.00610977	0.00654908	0.00595052
KI-2wR	WYF-10R_BKDL190809150-1a-8-AK4544	0	9.86712e-05	0	0	0.00487465	0.00488356	0.00490785	0.00507106	0.00511447	0.00512892	0.00513717	0.00537559	0.00517952	0.00518537	0.00520538	0.00523784	0.00524457	0.00524494	0.00524813	0.00525789	0.00528739	0.00527885	0.00528435	0.0053684	0.00538957	0.00541267	0.00541444	0.00543221	0.00555048	0.00633873	0.00555018	0.00566024	0.00565918	0.00567016	0.00569267	0.00570571	0.00573542	0.00586677	0.00588505	0.00603519	0.00611199	0.00612077	0.00608273	0.00614698	0.00611488	0.00769413	0.00816068	0.00826216
KI-2wL	WYF-9L_BKDL190809150-1a-5-AK4544	0	0.000174863	0	5.8953e-05	0.00686846	0.00695817	0.00719814	0.00726265	0.00730403	0.00728713	0.00731501	0.00768333	0.00734857	0.00739588	0.00740883	0.00742298	0.0074233	0.00743015	0.00744534	0.00756724	0.0074622	0.00748926	0.00748772	0.00752141	0.0075378	0.00754273	0.00756218	0.0076029	0.00770201	0.00772921	0.00819563	0.00772355	0.00773179	0.00773488	0.0077656	0.00783138	0.00789936	0.00795959	0.00802473	0.00827236	0.0082494	0.00823754	0.0082125	0.00818497	0.00824022	0.0102717	0.0103366	0.00996918
KI-2wR	WYF-9R_BKDL190809150-1a-6-AK4544	0	9.2062e-05	2.28671e-05	2.29521e-05	0.00608477	0.0060548	0.00608367	0.00636207	0.0064964	0.00643574	0.00645612	0.00702212	0.00651294	0.00651687	0.00653743	0.00657461	0.00658547	0.00658782	0.00659537	0.00661812	0.00666169	0.00670899	0.00668793	0.00670518	0.00678317	0.00675886	0.00676361	0.0067763	0.00675588	0.00684244	0.00745754	0.00692914	0.00690755	0.00696297	0.00700835	0.00703488	0.00713901	0.00718231	0.00741856	0.00739123	0.00756354	0.00756733	0.00758523	0.00761734	0.00723712	0.0091956	0.010018	0.00934685
Ctl_3mL	WYF-P-TTAGGC_FKDL190731489-1a-3	0	3.14971e-05	4.69998e-05	0.000141712	9.56739e-05	7.9991e-05	8.0032e-05	0.000128189	8.08094e-05	8.10517e-05	0.000260213	8.19122e-05	8.21598e-05	9.86858e-05	9.90966e-05	8.32238e-05	8.33667e-05	8.33848e-05	8.35073e-05	0.000117139	8.41963e-05	8.41921e-05	8.44096e-05	8.47127e-05	8.49863e-05	8.53781e-05	8.5473e-05	8.5656e-05	8.57898e-05	8.70504e-05	0.000595238	0.000368976	8.77763e-05	8.79879e-05	8.84001e-05	8.87296e-05	8.93112e-05	8.95383e-05	9.05256e-05	0.000166753	9.32627e-05	9.26715e-05	9.26372e-05	9.26561e-05	9.32523e-05	0.0037268	0.00216756	0.0027605
Ctl_3mR	WYF-P-TGACCA_FKDL190731489-1a-4	3.55549e-05	0	0	8.8185e-05	0.000249666	0.000196622	0.000160938	0.000161094	0.0001806	0.000199344	0.000163532	0.000310366	0.000164814	0.000164971	0.000165673	0.000166759	0.000167087	0.000167168	0.000167464	0.00016787	0.000187723	0.000168868	0.000169275	0.000169882	0.000170522	0.000171259	0.000190563	0.000190851	0.00019111	0.000193922	0.00097445	0.000253327	0.000175586	0.00017608	0.000216246	0.000136275	0.000136778	0.000258557	0.000220817	0.00024569	0.000247178	0.000224115	0.00022395	0.000244121	0.00022517	0.00359395	0.00237633	0.00265263
Ctl_3mL	WT-6-F4L_BKDL190817083-1a-5	0	4.88249e-05	6.45208e-05	8.08499e-06	9.00871e-05	0.00011502	7.3973e-05	8.21855e-05	9.93805e-05	8.29993e-05	8.3194e-05	0.000334138	7.54072e-05	7.54761e-05	7.57812e-05	7.63113e-05	0.000144368	9.34341e-05	0.000110529	7.66708e-05	7.70759e-05	7.70086e-05	0.00010285	9.4522e-05	8.62322e-05	8.64857e-05	0.00010387	8.68131e-05	6.08273e-05	6.17965e-05	0.000541332	8.8806e-05	8.88218e-05	8.90084e-05	8.93583e-05	8.96515e-05	0.000108188	9.04519e-05	9.14947e-05	0.000149932	0.000112988	0.00011138	6.484e-05	6.47489e-05	6.51945e-05	0.00166679	0.00184243	0.00144219
Ctl_3mR	WT-6-F4R_BKDL190817083-1a-6	0	8.47882e-06	0	8.43683e-06	6.83101e-05	0.000154239	6.85524e-05	7.71717e-05	8.63953e-05	0.000121277	0.000104244	0.000358363	0.00010514	0.000105219	7.04418e-05	7.0927e-05	9.76649e-05	7.10416e-05	8.00213e-05	8.0206e-05	8.96684e-05	9.85434e-05	0.00010764	0.000125939	0.000126429	9.96548e-05	9.97108e-05	9.99864e-05	7.27941e-05	7.39208e-05	0.000510318	0.000111386	0.000111438	0.000111643	0.000112064	0.000168571	0.000112949	8.49866e-05	0.00105002	0.00016591	0.000107921	0.000106425	8.69582e-05	9.64823e-05	0.000106876	0.00179693	0.00182269	0.00163198
KI-3mL	WYF-P-ATCACG_FKDL190731489-1a-1	0	0	0	0	0.0100718	0.0100764	0.0101946	0.011208	0.0113712	0.0114222	0.0114555	0.0115272	0.0115786	0.0116094	0.0116492	0.0117232	0.0117439	0.0117457	0.0117539	0.011791	0.0118494	0.0118265	0.011877	0.0119224	0.0119522	0.0119522	0.0119503	0.0119709	0.0119775	0.0122378	0.0126067	0.0122915	0.0123467	0.012516	0.0124004	0.0124194	0.0124565	0.0125425	0.0126201	0.012893	0.0129588	0.0131446	0.013198	0.0132237	0.0133242	0.0174134	0.0155877	0.0153109
KI-3mR	WYF-P-CGATGT_FKDL190731489-1a-2	0	0	7.02642e-05	7.08767e-05	0.0109057	0.0110201	0.0110679	0.0124157	0.0124948	0.0125418	0.0125786	0.0126711	0.0127162	0.0127097	0.0127584	0.0128469	0.0128855	0.0128811	0.012891	0.0129288	0.0129904	0.0129601	0.0130073	0.0130446	0.0130993	0.0131176	0.0131234	0.0131487	0.0131729	0.0133571	0.0137808	0.0134336	0.0134904	0.0134928	0.0135306	0.0135465	0.0138232	0.0138711	0.0139693	0.0143342	0.0143803	0.0144748	0.00145334	0.0145177	0.0146154	0.0172595	0.0167834	0.0169475
KI-3mL	WT-6-2L_BKDL190817083-1a-3	0	0	0	0	0.0132076	0.0132415	0.0133848	0.0148411	0.0150308	0.0150856	0.0151412	0.0152602	0.015298	0.0153026	0.0153658	0.0154621	0.0154943	0.0154997	0.0155224	0.0155663	0.015656	0.0156359	0.0156481	0.0157311	0.0158606	0.0159129	0.0159286	0.0159618	0.0159789	0.016265	0.0168175	0.0164389	0.0164007	0.0165532	0.0165503	0.0165503	0.0166362	0.0166789	0.0169422	0.0174487	0.0173191	0.017561	0.0176238	0.0176904	0.0179607	0.019234	0.0195022	0.0199794
KI-3mR	WT-6-2R_BKDL190817083-1a-4	0.000128458	0.000127866	0.000128085	0.000128883	0.0121395	0.0122707	0.0123215	0.0136648	0.0138542	0.013946	0.013972	0.014061	0.0141081	0.0141045	0.0141118	0.0142131	0.0142321	0.014207	0.0142253	0.0143057	0.014285	0.0142968	0.0143131	0.0145727	0.014613	0.0146336	0.0146712	0.0014675	0.0149309	0.0150043	0.0149963	0.0150059	0.0151279	0.0152044	0.0153796	0.0154984	0.0157171	0.0160993	0.0160161	0.0161646	0.0162095	0.0162168	0.0163634	0.0164387	0.0164132	0.0177863	0.0180565	0.0176302
[truncated: 43 more columns]

[truncated: 42 more sheets: Fig 3b_plasma hFIX, Fig 3d_aPTT, Fig 4c_Luminescence counts, Fig 4d_Luc mRNA level, Fig 4e_plasma hFIX, Fig 4f_ hF9 mRNA levels, FIg 5a, left_plasma hFIX, Fig 5a, right_aPTT, Fig 5b, left_plasma hF9 padua , Fig 5b, right_aPTT, Fig 5c, left_plasma hF9 padua, Fig 5c, right_aPTT, Fig5d_relative FIX activity (%), Fig 6b hF9 FPKM, Fig 6c_editing outcomes, Fig 7a_Anti-Cas9_ICR, Fig 7b_Anti-Cas9_KI mice, Fig 7c_Anti-Cas9_adults, Fig 7d_Anti-Cas9_pups, Fig 7e_Anti-Cas9 & plasma hFIX  …]
